# Supplementary material for: Meta-Analysis of Dietary Interventions for Enteric Methane Mitigation in Ruminants Through Methodological Advancements and Implementation Pathways
Source: Vet Sci. 2025 Apr 16;12(4):372. doi: 10.3390/vetsci12040372 (PMC12031153; doi:10.3390/vetsci12040372)
Supplement: Supplementary file 1 [file vetsci-12-00372-s001.zip]

Archive with 1 entries (1 files):
- vetsci-3572647-supplementray.pdf
